# Supplementary material for: Genomic characteristics of quinolone resistance in colistin-resistant Escherichia coli isolates from community residents in Ecuador and Vietnam
Source: JAC Antimicrob Resist. 2024 Sep 26;6(5):dlae151. doi: 10.1093/jacamr/dlae151 (PMC11424991; doi:10.1093/jacamr/dlae151)
Supplement: dlae151_Supplementary_Data [file dlae151_supplementary_data.zip]

Archive with 2 entries (2 files):
- 3-2023.12.15-Supplement_tables-with_DDBJ_accession_numbers-revised.xlsx
- Fig_S1.docx
