# Supplementary material for: Genomic characteristics of quinolone resistance in colistin-resistant Escherichia coli isolates from community residents in Ecuador and Vietnam
Source: JAC Antimicrob Resist. 2024 Sep 26;6(5):dlae151. doi: 10.1093/jacamr/dlae151 (PMC11424991; doi:10.1093/jacamr/dlae151)
Supplement: dlae151_Supplementary_Data [file dlae151_supplementary_data.zip › 3-2023.12.15-Supplement_tables-with_DDBJ_accession_numbers-revised.xlsx]

## Sheet: Vietnam
TABLE S1 QRDR mutations and PMQR in colistin-resistant E. coli isolates-Vietnam isolates
No.	Isolates	Resistance to Quinolone (inhibition zone, mm)a		Mutations in QRDRb																													PMQR (Inc-type)	DDBJ Accession number
				gyrA									gyrB					parC									parE
		CIP	NAL	Ser83Leu	Asp87Asn	Thr611Ser	Asn652His	Asp678Glu	Asp741Glu	Ala828Ser	Ala863Val	other	Glu185Asp	Ser492Asn	Ala618Thr	Glu656Asp	other	Ala56Thr	Ser57Thr	Ser80Ile	Thr202Met	Asp309Glu	Ala382Val	Asp475Glu	Ala620Val	other	Ile355Thr	Ser458Ala	Ile529Leu	Val136Ile	Thr172Ala	other	qnrS	Chromosome	Plasmid
	K-12																																	GCF_000005845.2
	ATCC25922																																	GCF_000743255.1
1	15.01CC	18	10																														HI2/HI2A & X1	AP027467	AP027468/ AP027469
2	15.03CC																									1							FIB	AP027470	AP027472
3	2017-01-4CC																																Y	AP027745	AP027746
4	2017-02-1CC	0	0																															AP027759	-
5	2017-02-2CC																																FIB	AP027764	AP027766
6	2017.02.03CC																									1							X1	AP027748	AP027750
7	2017.02.04CC																																R/X1	AP027754	AP027755
8	2017.03.02CC	15	0																														p0111	AP027769	AP027771
9	2017-03-3CC	0	0																														HI2/HI2A	AP027783	AP027784
10	2017.03.04CC																									1							X1	AP027775	AP027778
11	2017.04.02CC	8	0																															AP027788	-
12	2017.04.03CC																																p0111	AP025205.1	AP025206.1
13	2017.06.04CC																																p0111	AP025209.1	AP025210.2
14	2017.06.05CC	8	0																															AP027790	-
15	2017.09.02CC																									1							p0111	AP025214.1	AP025216.1
16	2017.10.01CC																																FIA/FIB	AP027800	AP027801
17	2017.11.01CC																																	AP025220.1	-
18	2017.12.01CC											9																						AP027807	-
19	2017.13.01CC	8	0																															AP027813	-
20	2017.15.02CC																									1							FIA/FIB/X1	AP027818	AP027819
21	2017.17.01CC																																	AP027822	-
22	2017.17.03CC	10	0																															AP027829	-
23	2017.18.02CC																1									3								AP027844	-
24	2017.18.03CC																															3	FIB/FIC	AP027848	AP027849
25	2017.18.04CC																																FIB/FII	AP027850	AP027851
26	2017-19-1CC	23	13									1																					R & FIB	AP027854	AP027856/ AP027857
27	2017.20.01CC	23	0																													2		AP027865
28	2018-01-1CC	10	0																															AP027869
29	2018-02-2CC																																FIB/p0111	AP027873	AP027874
30	2018-05-2CC																																X1	AP027877	AP027879
31	2018-05-5CC	24	13														1									1							FIA/FIB	AP027886	AP027887
32	2018-06-4CC																																R	AP027889	AP027890
33	2018-09-2CC											1					8																	AP027897	-
34	2018-10-2CC																																	AP027899	-
35	2018-11-1BCC	21	13														1																FIA/FIB/N	AP027902	AP027905
36	TBU0218_10-1CC	26	0																							1								AP027716	-
37	TBU0218_11-3CC	21	7																													1	R/X1	AP027721	AP027722
a; Purple box indicates resistance to each quinolone. Boxes without numbers indicate quinolone susceptibility.
b; Red boxes indicate the main sites of mutations associated with quinolone resistance and where the mutations occurred. Gray boxes indicate a mutation.
The numbers in the mutation table indicate the number of mutated amino acids other than the listed amino acids.

## Sheet: Ecuador
TABLE S2 QRDR mutations and PMQR in colistin-resistant E. coli isolates-Ecuador isolates
No.	Isolates	Resistance to Quinolone (inhibition zone, mm)a		Mutations in QRDRb																														PMQR (Inc-type)		DDBJ Accession number
				gyrA									gyrB					parC										parE
		CIP	NAL	Ser83Leu	Asp87Asn	Thr611Ser	Asn652His	Asp678Glu	Asp741Glu	Ala828Ser	Ala863Val	other	Glu185Asp	Ser492Asn	Ala618Thr	Glu656Asp	other	Ala56Thr	Ser57Thr	Ser80Ile	Glu84Val	Thr202Met	Asp309Glu	Ala382Val	Asp475Glu	Ala620Val	other	Ile355Thr	Ser458Ala	Ile529Leu	Val136Ile	Thr172Ala	other	qnrS	qnrB	Chromosome	Plasmid
	K-12																																			GCF_000005845.2
	ATCC25922																																			GCF_000743255.1
1	LR-03																																			AP027474	-
2	LR-06																																			AP025546	-
3	LR-13																										1						52		Y	AP027477	AP027478
4	LR-17-1																																		Col (pHAD28)	AP027479	AP027482
5	LR-18-1																																	FIB		AP027483	AP027484
6	LR-21-1											1																								AP027487	-
7	LR-24																																	p0111		AP027494	AP027496
8	LR-25																																			AP027500	-
9	LR-27																																	p0111		AP027506	AP027507
10	LR-28																																			AP027512	-
11	LR-29-1	27	11																															p0111	Col (pHAD28)	AP027515	AP027516/ AP027518
12	LR-31	25	0																																	AP027520	-
13	LR-33																																			AP027523	-
14	LR-41																																		X1	AP027528	AP027530
15	LR-45																																			AP027532	-
16	LR-46	20	0																								1								Col (pHAD28)	AP027537	AP027541
17	LR-48																																		P0111	AP027543	AP027544
18	LR-50																																		*Chromosome	AP025551	-
19	LR-51																																			AP027550	-
20	LR-58-1																																			AP027553	-
21	LR-58-2																1																			AP027563	-
22	LR-60	24	0																																	AP027570	-
23	LR-62-2																																			AP027576	-
24	LR-64-1	8	0									1																								AP027588	-
25	LR-64-2																																			AP027595	-
26	LR-71-1	27	13																																Col (pHAD28)	AP027599	AP027610
27	LR-72	10	0														1																			AP027612	-
28	PSJ-07																																		p0111	AP027619	AP027620
29	PSJ-12	22	11														1																		Col (pHAD28)	AP027622	AP027625
30	PSJ-14																																			AP027626	-
31	PSJ-16																																			AP027632	-
32	PSJ-22																																			AP027634	-
33	PSJ-23																																		FIA/HI1A/HI1B	AP027637	AP027638
34	PSJ-29																																			AP027639	-
35	PSJ-32-1	26	11																																	AP027642	-
36	PSJ-36																																		X1	AP027648	AP027650
37	PSJ-42	0	0																																	AP027652	-
38	PSS-04																																		Col(pHAD28)	AP027666	AP027672
39	PSS-07																																			AP027673	-
40	PSS-08-1																																		FIA/HI1A/HI1B	AP027676	AP027677
41	PSS-08-2																																		HI2/HI2A	AP027679	AP027680
42	PSS-10																																1		P0111	AP027685	AP027686
43	PSS-11																																			AP027694	-
44	PSS-12																																		Col (pHAD28)	AP027697	AP027703
45	PSS-13	23	13																																X1	AP027704	AP027706
46	PSS-15																																			AP027709	-
47	PSS-16																1																		P0111	AP027713	AP027714
a; Purple box indicates resistance to each quinolone. Boxes without numbers indicate quinolone susceptibility.
b; Red boxes indicate the main sites of mutations associated with quinolone resistance and where the mutations occurred. Gray boxes indicate a mutation.
The numbers in the mutation table indicate the number of mutated amino acids other than the listed amino acids.
